# Supplementary material for: Learning brain dynamics across distinct scaling regimes reveals psychiatric signatures
Source: Commun Biol. 2026 May 8;9:963. doi: 10.1038/s42003-026-10011-7 (PMC13369815; doi:10.1038/s42003-026-10011-7)
Supplement: Supplementary file 3 — Supplementary Data [file 42003_2026_10011_MOESM3_ESM.xlsx]

## Sheet: HCPMMP1 Main Results
HCPMMP1 Atlas – Main Classification Results (Mean [95% CI])
Task	Metric	MBBN (high)	MBBN (low)	MBBN (random)	MBBN (from scratch)	BNT	XGBoost	Vanilla Transformer	BolT
ABCD ADHD	AUROC	0.645 [0.623, 0.666]	0.615 [0.584, 0.647]	0.603 [0.587, 0.619]	0.633 [0.606, 0.660]	0.620 [0.545, 0.695]	0.575 [0.559, 0.592]	0.606 [0.523, 0.690]	0.607 [0.603, 0.612]
	ACC	0.601 [0.563, 0.639]	0.601 [0.582, 0.620]	0.589 [0.567, 0.611]	0.593 [0.546, 0.640]	0.593 [0.536, 0.650]	0.542 [0.529, 0.556]	0.594 [0.552, 0.636]	0.596 [0.577, 0.614]
ABIDE ASD	AUROC	0.810 [0.795, 0.825]	0.583 [0.450, 0.715]	0.601 [0.598, 0.604]	0.780 [0.742, 0.818]	0.691 [0.180, 1.202]	0.573 [0.442, 0.704]	0.644 [0.373, 0.915]	0.632 [0.616, 0.648]
	ACC	0.717 [0.694, 0.740]	0.547 [0.518, 0.576]	0.534 [0.510, 0.559]	0.657 [0.544, 0.769]	0.617 [0.427, 0.806]	0.546 [0.407, 0.686]	0.625 [0.470, 0.780]	0.566 [0.557, 0.576]
ABCD Sex	AUROC	N/A	N/A	N/A	0.916 [0.903, 0.929]	0.872 [0.856, 0.889]	0.785 [0.771, 0.799]	0.864 [0.851, 0.877]	0.886 [0.881, 0.891]
	ACC	N/A	N/A	N/A	0.844 [0.826, 0.861]	0.795 [0.773, 0.818]	0.709 [0.701, 0.717]	0.777 [0.759, 0.795]	0.795 [0.790, 0.800]
UKB Sex	AUROC	N/A	N/A	N/A	0.980 [0.975, 0.986]	0.950 [0.939, 0.961]	0.859 [0.851, 0.867]	0.942 [0.901, 0.984]	0.950 [0.949, 0.952]
	ACC	N/A	N/A	N/A	0.921 [0.903, 0.938]	0.864 [0.811, 0.917]	0.768 [0.752, 0.784]	0.877 [0.859, 0.894]	0.878 [0.876, 0.880]
ABCD Depression	AUROC	N/A	N/A	N/A	0.614 [0.554, 0.675]	0.546 [0.500, 0.591]	0.548 [0.468, 0.627]	0.546 [0.500, 0.592]	0.588 [0.571, 0.605]
	ACC	N/A	N/A	N/A	0.610 [0.578, 0.643]	0.847 [0.830, 0.864]	0.500 [0.500, 0.500]	0.818 [0.661, 0.975]	0.848 [0.844, 0.853]

## Sheet: HCPMMP1 Regression Results
HCPMMP1 Atlas – Regression Results (Mean [95% CI]) ↓ Lower is Better
Task	Metric	MBBN (from scratch)	BNT	XGBoost	Vanilla Transformer	BolT
ABCD Fluid Intel.	MAE	0.694 [0.640, 0.748]	0.763 [0.710, 0.816]	0.720 [0.710, 0.729]	0.699 [0.649, 0.748]	0.728 [0.716, 0.741]
	MSE	0.774 [0.649, 0.899]	1.061 [0.810, 1.312]	0.827 [0.805, 0.849]	0.788 [0.680, 0.897]	0.845 [0.813, 0.876]
UKB Fluid Intel.	MAE	1.630 [1.611, 1.650]	1.581 [1.519, 1.644]	1.609 [1.583, 1.636]	1.597 [1.550, 1.644]	1.589 [1.583, 1.595]
	MSE	4.225 [3.845, 4.606]	3.993 [1.840, 6.146]	4.078 [3.817, 4.339]	3.985 [3.666, 4.304]	3.973 [3.955, 3.992]
UKB Depression	MAE	2.210 [2.085, 2.334]	2.276 [2.231, 2.321]	2.417 [2.341, 2.492]	2.194 [2.076, 2.311]	2.218 [2.151, 2.285]
	MSE	13.205 [10.296, 16.115]	13.989 [11.915, 16.063]	11.948 [10.211, 13.685]	12.751 [10.377, 15.124]	12.959 [11.730, 14.189]

## Sheet: HCPMMP1 Ablations
HCPMMP1 Atlas – Ablation Studies (Mean [95% CI]) | Task: ABCD Sex Classification
1-3 Frequency Dividing Strategies
Strategy	Metric	MBBN (Boxcar)	Wavelet	Canonical	No Division	Random 2-Freq	Lorentzian 2-Freq	Random 3-Freq
	AUROC	0.916 [0.903, 0.929]	0.905 [0.886, 0.924]	0.911 [0.899, 0.923]	0.864 [0.851, 0.877]	0.903 [0.891, 0.916]	0.903 [0.886, 0.920]	0.900 [0.883, 0.918]
	ACC	0.844 [0.826, 0.861]	0.811 [0.747, 0.875]	0.808 [0.757, 0.858]	0.777 [0.759, 0.795]	0.818 [0.807, 0.829]	0.805 [0.773, 0.836]	0.803 [0.777, 0.828]
1-4 Single Frequency Range
Frequency Range	Metric	High	Low	Ultra-Low
	AUROC	0.888 [0.866, 0.909]	0.884 [0.870, 0.898]	0.869 [0.840, 0.898]
	ACC	0.797 [0.763, 0.832]	0.784 [0.751, 0.817]	0.779 [0.739, 0.819]
1-5 With Conv
Model	Metric	MBBN + Conv
	AUROC	0.835 [0.813, 0.858]
	ACC	0.748 [0.745, 0.751]
1-6 Spatial vs. Temporal Only
Branch	Metric	Temporal Only	Spatial Only
	AUROC	0.909 [0.897, 0.922]	0.553 [0.512, 0.594]
	ACC	0.831 [0.797, 0.865]	0.539 [0.488, 0.590]
1-7 FLOPs / Params Matched (vs Vanilla Transformer)
Configuration	Metric	Params Matched	FLOPs Matched
	AUROC	0.864 [0.851, 0.877]	0.886 [0.872, 0.900]
	ACC	0.777 [0.759, 0.795]	0.807 [0.791, 0.824]

## Sheet: Schaefer400 Main Results
Schaefer 400 Atlas – Main Results (Mean [95% CI])
Task	Metric	MBBN (high)	MBBN (low)	MBBN (random)	MBBN (from scratch)	BNT	XGBoost	Vanilla Transformer	BolT
ABCD ADHD	AUROC	0.619 [0.560, 0.677]	0.584 [0.483, 0.684]	0.596 [0.553, 0.638]	0.608 [0.560, 0.656]	0.620 [0.566, 0.674]	0.594 [0.570, 0.618]	0.604 [0.552, 0.656]	0.599 [0.570, 0.628]
	ACC	0.580 [0.474, 0.685]	0.574 [0.471, 0.678]	0.593 [0.494, 0.691]	0.570 [0.535, 0.606]	0.599 [0.546, 0.653]	0.564 [0.545, 0.583]	0.600 [0.577, 0.623]	0.589 [0.556, 0.622]
ABIDE ASD	AUROC	0.822 [0.765, 0.879]	0.500 [0.346, 0.654]	0.696 [0.538, 0.854]	0.800 [0.595, 1.004]	0.715 [0.579, 0.850]	0.660 [0.590, 0.730]	0.664 [0.213, 1.115]	0.608 [0.523, 0.693]
	ACC	0.767 [0.731, 0.803]	0.479 [0.300, 0.658]	0.562 [0.294, 0.831]	0.562 [0.407, 0.718]	0.652 [0.416, 0.887]	0.629 [0.538, 0.720]	0.667 [0.487, 0.846]	0.578 [0.494, 0.661]
ABCD Sex	AUROC	N/A	N/A	N/A	0.918 [0.913, 0.923]	0.920 [0.903, 0.937]	0.812 [0.800, 0.824]	0.901 [0.879, 0.924]	0.911 [0.905, 0.917]
	ACC	N/A	N/A	N/A	0.831 [0.805, 0.857]	0.839 [0.802, 0.877]	0.734 [0.726, 0.742]	0.818 [0.767, 0.869]	0.826 [0.816, 0.837]
UKB Sex	AUROC	N/A	N/A	N/A	0.987 [0.984, 0.990]	0.982 [0.980, 0.984]	0.905 [0.891, 0.919]	0.980 [0.977, 0.983]	0.982 [0.981, 0.983]
	ACC	N/A	N/A	N/A	0.933 [0.908, 0.959]	0.934 [0.929, 0.939]	0.884 [0.880, 0.888]	0.925 [0.910, 0.940]	0.932 [0.928, 0.935]
ABCD Depression	AUROC	N/A	N/A	N/A	0.641 [0.595, 0.687]	0.579 [0.525, 0.633]	0.581 [0.545, 0.617]	0.586 [0.464, 0.708]	0.585 [0.551, 0.620]
	ACC	N/A	N/A	N/A	0.777 [0.744, 0.810]	0.842 [0.812, 0.872]	0.834 [0.814, 0.854]	0.846 [0.835, 0.857]	0.844 [0.830, 0.858]

## Sheet: Schaefer400 Regression Results
Schaefer 400 Atlas – Regression Results (Mean [95% CI]) ↓ Lower is Better
Task	Metric	MBBN (from scratch)	BNT	XGBoost	Vanilla Transformer	BolT
UKB Depression	MAE	2.249 [2.234, 2.264]	2.329 [2.291, 2.366]	2.408 [2.403, 2.413]	2.230 [2.213, 2.247]	2.201 [2.189, 2.212]
	MSE	13.486 [10.432, 16.540]	15.179 [6.873, 23.485]	11.966 [11.801, 12.130]	13.359 [11.903, 14.815]	13.044 [12.127, 13.960]
ABCD Fluid Intel.	MAE	0.719 [0.680, 0.757]	0.781 [0.719, 0.842]	0.779 [0.756, 0.802]	0.721 [0.665, 0.777]	0.718 [0.704, 0.731]
	MSE	0.828 [0.744, 0.913]	0.845 [0.584, 1.106]	0.970 [0.938, 1.003]	0.823 [0.705, 0.941]	0.822 [0.773, 0.871]
UKB Fluid Intel.	MAE	1.628 [1.474, 1.782]	1.552 [1.495, 1.609]	1.600 [1.592, 1.607]	1.585 [1.526, 1.645]	1.576 [1.559, 1.593]
	MSE	4.205 [3.348, 5.062]	4.459 [-2.013, 10.931]	4.003 [3.928, 4.079]	3.985 [3.666, 4.304]	3.919 [3.879, 3.958]

## Sheet: Raw Scores
Raw Scores (Per-Seed Values)
Atlas	Task	Metric	Model	Seed 1	Seed 2	Seed 3
HCPMMP1	ABCD ADHD	AUROC	MBBN (high)	0.652	0.635	0.647
HCPMMP1	ABCD ADHD	AUROC	MBBN (low)	0.6012	0.6258	0.6187
HCPMMP1	ABCD ADHD	AUROC	MBBN (random)	0.5978	0.6105	0.6014
HCPMMP1	ABCD ADHD	AUROC	MBBN (from scratch)	0.62963	0.62465	0.64543
HCPMMP1	ABCD ADHD	AUROC	BNT	0.63397	0.58508	0.64005
HCPMMP1	ABCD ADHD	AUROC	XGBoost	0.582835	0.573332	0.56993
HCPMMP1	ABCD ADHD	AUROC	Vanilla Transformer	0.59849	0.57747	0.64328
HCPMMP1	ABCD ADHD	AUROC	BolT	0.608602	0.607991	0.60511
HCPMMP1	ABCD ADHD	ACC	MBBN (high)	0.596	0.589	0.618
HCPMMP1	ABCD ADHD	ACC	MBBN (low)	0.5929	0.6078	0.6027
HCPMMP1	ABCD ADHD	ACC	MBBN (random)	0.5798	0.5978	0.5892
HCPMMP1	ABCD ADHD	ACC	MBBN (from scratch)	0.6	0.57188	0.60781
HCPMMP1	ABCD ADHD	ACC	BNT	0.593798	0.569876	0.615863
HCPMMP1	ABCD ADHD	ACC	XGBoost	0.548512	0.538138	0.540763
HCPMMP1	ABCD ADHD	ACC	Vanilla Transformer	0.59844	0.575	0.60781
HCPMMP1	ABCD ADHD	ACC	BolT	0.604273	0.590571	0.592197
HCPMMP1	ABIDE ASD	AUROC	MBBN (high)	0.80388	0.81027	0.81613
HCPMMP1	ABIDE ASD	AUROC	MBBN (low)	0.6012	0.6244	0.5227
HCPMMP1	ABIDE ASD	AUROC	MBBN (random)	0.5999	0.6022	0.6008
HCPMMP1	ABIDE ASD	AUROC	MBBN (from scratch)	0.76667	0.79688	0.77778
HCPMMP1	ABIDE ASD	AUROC	BNT	0.55208	0.92708	0.59375
HCPMMP1	ABIDE ASD	AUROC	XGBoost	0.522222	0.627778	0.569444
HCPMMP1	ABIDE ASD	AUROC	Vanilla Transformer	0.73636	0.52381	0.67273
HCPMMP1	ABIDE ASD	AUROC	BolT	0.627011	0.639339	0.629466
HCPMMP1	ABIDE ASD	ACC	MBBN (high)	0.7095	0.7145	0.7275
HCPMMP1	ABIDE ASD	ACC	MBBN (low)	0.5485	0.5575	0.5345
HCPMMP1	ABIDE ASD	ACC	MBBN (random)	0.5295	0.5455	0.5275
HCPMMP1	ABIDE ASD	ACC	MBBN (from scratch)	0.625	0.6365	0.7085
HCPMMP1	ABIDE ASD	ACC	BNT	0.55	0.7	0.6
HCPMMP1	ABIDE ASD	ACC	XGBoost	0.486111	0.597222	0.555556
HCPMMP1	ABIDE ASD	ACC	Vanilla Transformer	0.625	0.5625	0.6875
HCPMMP1	ABIDE ASD	ACC	BolT	0.563998	0.570669	0.563998
HCPMMP1	ABCD Sex	AUROC	MBBN (from scratch)	0.92227	0.91328	0.91294
HCPMMP1	ABCD Sex	AUROC	BNT	0.86772	0.86896	0.87991
HCPMMP1	ABCD Sex	AUROC	XGBoost	0.785635	0.789913	0.778926
HCPMMP1	ABCD Sex	AUROC	Vanilla Transformer	0.85915	0.86967	0.86287
HCPMMP1	ABCD Sex	AUROC	BolT	0.888452	0.884598	0.88506
HCPMMP1	ABCD Sex	ACC	MBBN (from scratch)	0.84673	0.84821	0.83557
HCPMMP1	ABCD Sex	ACC	BNT	0.790943	0.789434	0.806038
HCPMMP1	ABCD Sex	ACC	XGBoost	0.710977	0.710964	0.705506
HCPMMP1	ABCD Sex	ACC	Vanilla Transformer	0.77058	0.77668	0.78506
HCPMMP1	ABCD Sex	ACC	BolT	0.795426	0.793388	0.797352
HCPMMP1	UKB Sex	AUROC	MBBN (from scratch)	0.9782	0.98253	0.9804
HCPMMP1	UKB Sex	AUROC	BNT	0.9463	0.9549	0.9492
HCPMMP1	UKB Sex	AUROC	XGBoost	0.862317	0.859848	0.855804
HCPMMP1	UKB Sex	AUROC	Vanilla Transformer	0.9551	0.92349	0.9487
HCPMMP1	UKB Sex	AUROC	BolT	0.949752	0.950909	0.950385
HCPMMP1	UKB Sex	ACC	MBBN (from scratch)	0.92848	0.91617	0.917
HCPMMP1	UKB Sex	ACC	BNT	0.85603	0.88793	0.84727
HCPMMP1	UKB Sex	ACC	XGBoost	0.771287	0.760614	0.77178
HCPMMP1	UKB Sex	ACC	Vanilla Transformer	0.878833	0.868795	0.881967
HCPMMP1	UKB Sex	ACC	BolT	0.879074	0.87721	0.878016
HCPMMP1	ABCD Depression	AUROC	MBBN (from scratch)	0.63972	0.61213	0.59155
HCPMMP1	ABCD Depression	AUROC	BNT	0.54852	0.52601	0.56232
HCPMMP1	ABCD Depression	AUROC	XGBoost	0.534612	0.524383	0.5842
HCPMMP1	ABCD Depression	AUROC	Vanilla Transformer	0.54336	0.56564	0.52861
HCPMMP1	ABCD Depression	AUROC	BolT	0.579707	0.592435	0.590526
HCPMMP1	ABCD Depression	ACC	MBBN (from scratch)	0.625	0.60625	0.6
HCPMMP1	ABCD Depression	ACC	BNT	0.849785	0.839056	0.852248
HCPMMP1	ABCD Depression	ACC	XGBoost	0.5	0.499748	0.5
HCPMMP1	ABCD Depression	ACC	Vanilla Transformer	0.74554	0.85268	0.85714
HCPMMP1	ABCD Depression	ACC	BolT	0.848446	0.846202	0.849728
HCPMMP1	ABCD Fluid Intel.	MAE	MBBN (from scratch)	0.70267	0.66919	0.70977
HCPMMP1	ABCD Fluid Intel.	MAE	BNT	0.77136	0.73881	0.77911
HCPMMP1	ABCD Fluid Intel.	MAE	XGBoost	0.71841	0.723977	0.716627
HCPMMP1	ABCD Fluid Intel.	MAE	Vanilla Transformer	0.71449	0.67591	0.70511
HCPMMP1	ABCD Fluid Intel.	MAE	BolT	0.723283	0.728831	0.733328
HCPMMP1	ABCD Fluid Intel.	MSE	MBBN (from scratch)	0.80617	0.71599	0.79937
HCPMMP1	ABCD Fluid Intel.	MSE	BNT	1.015	1.1768	0.9907
HCPMMP1	ABCD Fluid Intel.	MSE	XGBoost	0.823521	0.837071	0.820433
HCPMMP1	ABCD Fluid Intel.	MSE	Vanilla Transformer	0.81696	0.7379	0.80975
HCPMMP1	ABCD Fluid Intel.	MSE	BolT	0.830337	0.85028	0.853928
HCPMMP1	UKB Fluid Intel.	MAE	MBBN (from scratch)	1.62246	1.63076	1.63801
HCPMMP1	UKB Fluid Intel.	MAE	BNT	1.5692	1.56433	1.61027
HCPMMP1	UKB Fluid Intel.	MAE	XGBoost	1.60425	1.60235	1.62159
HCPMMP1	UKB Fluid Intel.	MAE	Vanilla Transformer	1.591	1.58165	1.61816
HCPMMP1	UKB Fluid Intel.	MAE	BolT	1.59033	1.59	1.58616
HCPMMP1	UKB Fluid Intel.	MSE	MBBN (from scratch)	4.09759	4.18354	4.39498
HCPMMP1	UKB Fluid Intel.	MSE	BNT	3.18851	4.91099	3.8798
HCPMMP1	UKB Fluid Intel.	MSE	XGBoost	4.02312	4.0114	4.19887
HCPMMP1	UKB Fluid Intel.	MSE	Vanilla Transformer	3.83828	4.03793	4.07788
HCPMMP1	UKB Fluid Intel.	MSE	BolT	3.96879	3.98206	3.96963
HCPMMP1	UKB Depression	MAE	MBBN (from scratch)	2.18743	2.26721	2.17454
HCPMMP1	UKB Depression	MAE	BNT	2.296	2.261	2.271
HCPMMP1	UKB Depression	MAE	XGBoost	2.42687	2.44057	2.3825
HCPMMP1	UKB Depression	MAE	Vanilla Transformer	2.16801	2.24837	2.16492
HCPMMP1	UKB Depression	MAE	BolT	2.22026	2.18937	2.24313
HCPMMP1	UKB Depression	MSE	MBBN (from scratch)	12.67	14.5485	12.3977
HCPMMP1	UKB Depression	MSE	BNT	13.63	13.393	14.943
HCPMMP1	UKB Depression	MSE	XGBoost	12.1914	12.4932	11.1597
HCPMMP1	UKB Depression	MSE	Vanilla Transformer	11.9236	13.7965	12.5317
HCPMMP1	UKB Depression	MSE	BolT	13.0181	12.4376	13.4222
HCPMMP1 Ablation	1-3 Freq Dividing (ABCD Sex)	AUROC	MBBN (Boxcar)	0.92227	0.91328	0.91294
HCPMMP1 Ablation	1-3 Freq Dividing (ABCD Sex)	AUROC	Wavelet	0.90526	0.89722	0.91261
HCPMMP1 Ablation	1-3 Freq Dividing (ABCD Sex)	AUROC	Canonical	0.91322	0.914	0.90551
HCPMMP1 Ablation	1-3 Freq Dividing (ABCD Sex)	AUROC	No Division	0.85915	0.86967	0.86287
HCPMMP1 Ablation	1-3 Freq Dividing (ABCD Sex)	AUROC	Random 2-Freq	0.908071	0.903961	0.89841
HCPMMP1 Ablation	1-3 Freq Dividing (ABCD Sex)	AUROC	Lorentzian 2-Freq	0.90596	0.907038	0.894649
HCPMMP1 Ablation	1-3 Freq Dividing (ABCD Sex)	AUROC	Random 3-Freq	0.898038	0.907967	0.894312
HCPMMP1 Ablation	1-3 Freq Dividing (ABCD Sex)	ACC	MBBN (Boxcar)	0.84673	0.84821	0.83557
HCPMMP1 Ablation	1-3 Freq Dividing (ABCD Sex)	ACC	Wavelet	0.79345	0.79954	0.8407
HCPMMP1 Ablation	1-3 Freq Dividing (ABCD Sex)	ACC	Canonical	0.7904	0.83003	0.80259
HCPMMP1 Ablation	1-3 Freq Dividing (ABCD Sex)	ACC	No Division	0.77058	0.77668	0.78506
HCPMMP1 Ablation	1-3 Freq Dividing (ABCD Sex)	ACC	Random 2-Freq	0.816964	0.822917	0.813988
HCPMMP1 Ablation	1-3 Freq Dividing (ABCD Sex)	ACC	Lorentzian 2-Freq	0.817708	0.792411	0.804315
HCPMMP1 Ablation	1-3 Freq Dividing (ABCD Sex)	ACC	Random 3-Freq	0.809524	0.790923	0.807292
HCPMMP1 Ablation	1-4 Single Freq (ABCD Sex)	AUROC	High	0.896758	0.885913	0.879884
HCPMMP1 Ablation	1-4 Single Freq (ABCD Sex)	AUROC	Low	0.883073	0.879184	0.890306
HCPMMP1 Ablation	1-4 Single Freq (ABCD Sex)	AUROC	Ultra-Low	0.882461	0.86403	0.860438
HCPMMP1 Ablation	1-4 Single Freq (ABCD Sex)	ACC	High	0.805804	0.78125	0.80506
HCPMMP1 Ablation	1-4 Single Freq (ABCD Sex)	ACC	Low	0.776042	0.776042	0.799107
HCPMMP1 Ablation	1-4 Single Freq (ABCD Sex)	ACC	Ultra-Low	0.797619	0.772321	0.767857
HCPMMP1 Ablation	1-5 With Conv (ABCD Sex)	AUROC	MBBN + Conv	0.842	0.8249	0.8389
HCPMMP1 Ablation	1-5 With Conv (ABCD Sex)	ACC	MBBN + Conv	0.7493	0.747	0.7485
HCPMMP1 Ablation	1-6 Spatial vs Temporal (ABCD Sex)	AUROC	Temporal Only	0.91476	0.908555	0.905182
HCPMMP1 Ablation	1-6 Spatial vs Temporal (ABCD Sex)	AUROC	Spatial Only	0.57004	0.55226	0.53668
HCPMMP1 Ablation	1-6 Spatial vs Temporal (ABCD Sex)	ACC	Temporal Only	0.84003	0.8378	0.81548
HCPMMP1 Ablation	1-6 Spatial vs Temporal (ABCD Sex)	ACC	Spatial Only	0.55655	0.5439	0.51637
HCPMMP1 Ablation	1-7 FLOPs/Params Matched (ABCD Sex)	AUROC	Params Matched (VanillaTF)	0.85915	0.86967	0.86287
HCPMMP1 Ablation	1-7 FLOPs/Params Matched (ABCD Sex)	AUROC	FLOPs Matched (VanillaTF)	0.88015	0.89146	0.8867
HCPMMP1 Ablation	1-7 FLOPs/Params Matched (ABCD Sex)	ACC	Params Matched (VanillaTF)	0.77058	0.77668	0.78506
HCPMMP1 Ablation	1-7 FLOPs/Params Matched (ABCD Sex)	ACC	FLOPs Matched (VanillaTF)	0.80124	0.8065	0.81442
Schaefer400	ABCD ADHD	AUROC	MBBN (high)	0.64292	0.61701	0.59594
Schaefer400	ABCD ADHD	AUROC	MBBN (low)	0.6277	0.5754	0.54777
Schaefer400	ABCD ADHD	AUROC	MBBN (random)	0.6154	0.58811	0.58352
Schaefer400	ABCD ADHD	AUROC	MBBN (from scratch)	0.62745	0.60795	0.58863
Schaefer400	ABCD ADHD	AUROC	BNT	0.63612	0.62823	0.59516
Schaefer400	ABCD ADHD	AUROC	XGBoost	0.582956	0.599223	0.599679
Schaefer400	ABCD ADHD	AUROC	Vanilla Transformer	0.62528	0.60235	0.58343
Schaefer400	ABCD ADHD	AUROC	BolT	0.597343	0.587834	0.611206
Schaefer400	ABCD ADHD	ACC	MBBN (high)	0.62813	0.5625	0.54844
Schaefer400	ABCD ADHD	ACC	MBBN (low)	0.6	0.59688	0.52656
Schaefer400	ABCD ADHD	ACC	MBBN (random)	0.6375	0.5625	0.57813
Schaefer400	ABCD ADHD	ACC	MBBN (from scratch)	0.586	0.56689	0.55818
Schaefer400	ABCD ADHD	ACC	BNT	0.595385	0.622496	0.58
Schaefer400	ABCD ADHD	ACC	XGBoost	0.555468	0.567274	0.56948
Schaefer400	ABCD ADHD	ACC	Vanilla Transformer	0.6	0.60938	0.59062
Schaefer400	ABCD ADHD	ACC	BolT	0.597139	0.573468	0.596039
Schaefer400	ABIDE ASD	AUROC	MBBN (high)	0.79688	0.84127	0.82813
Schaefer400	ABIDE ASD	AUROC	MBBN (low)	0.53968	0.53125	0.42857
Schaefer400	ABIDE ASD	AUROC	MBBN (random)	0.68254	0.76563	0.64063
Schaefer400	ABIDE ASD	AUROC	MBBN (from scratch)	0.73016	0.77778	0.89063
Schaefer400	ABIDE ASD	AUROC	BNT	0.69167	0.77686	0.675
Schaefer400	ABIDE ASD	AUROC	XGBoost	0.684848	0.629545	0.666667
Schaefer400	ABIDE ASD	AUROC	Vanilla Transformer	0.63281	0.85938	0.5
Schaefer400	ABIDE ASD	AUROC	BolT	0.592857	0.647143	0.583931
Schaefer400	ABIDE ASD	ACC	MBBN (high)	0.775	0.775	0.75
Schaefer400	ABIDE ASD	ACC	MBBN (low)	0.4375	0.5625	0.4375
Schaefer400	ABIDE ASD	ACC	MBBN (random)	0.6875	0.5	0.5
Schaefer400	ABIDE ASD	ACC	MBBN (from scratch)	0.625	0.5625	0.5
Schaefer400	ABIDE ASD	ACC	BNT	0.727273	0.545454	0.681818
Schaefer400	ABIDE ASD	ACC	XGBoost	0.642424	0.587879	0.657576
Schaefer400	ABIDE ASD	ACC	Vanilla Transformer	0.625	0.75	0.625
Schaefer400	ABIDE ASD	ACC	BolT	0.546667	0.573333	0.613333
Schaefer400	ABCD Sex	AUROC	MBBN (from scratch)	0.91799	0.91546	0.91944
Schaefer400	ABCD Sex	AUROC	BNT	0.9201	0.9265	0.9128
Schaefer400	ABCD Sex	AUROC	XGBoost	0.811719	0.807189	0.816702
Schaefer400	ABCD Sex	AUROC	Vanilla Transformer	0.901097	0.910203	0.892022
Schaefer400	ABCD Sex	AUROC	BolT	0.909323	0.909479	0.913842
Schaefer400	ABCD Sex	ACC	MBBN (from scratch)	0.84223	0.82851	0.82165
Schaefer400	ABCD Sex	ACC	BNT	0.83733	0.85532	0.82534
Schaefer400	ABCD Sex	ACC	XGBoost	0.734998	0.73027	0.73639
Schaefer400	ABCD Sex	ACC	Vanilla Transformer	0.808689	0.841463	0.804116
Schaefer400	ABCD Sex	ACC	BolT	0.823596	0.831236	0.82427
Schaefer400	UKB Sex	AUROC	MBBN (from scratch)	0.98816	0.98667	0.98581
Schaefer400	UKB Sex	AUROC	BNT	0.9832	0.9816	0.9819
Schaefer400	UKB Sex	AUROC	XGBoost	0.90429	0.8999	0.91078
Schaefer400	UKB Sex	AUROC	Vanilla Transformer	0.978951	0.980913	0.978743
Schaefer400	UKB Sex	AUROC	BolT	0.982203	0.981807	0.981356
Schaefer400	UKB Sex	ACC	MBBN (from scratch)	0.92368	0.94395	0.93287
Schaefer400	UKB Sex	ACC	BNT	0.93547	0.93515	0.93203
Schaefer400	UKB Sex	ACC	XGBoost	0.88507	0.882124	0.88423
Schaefer400	UKB Sex	ACC	Vanilla Transformer	0.918257	0.928289	0.929112
Schaefer400	UKB Sex	ACC	BolT	0.931709	0.933032	0.929937
Schaefer400	ABCD Depression	AUROC	MBBN (from scratch)	0.62231	0.6408	0.65929
Schaefer400	ABCD Depression	AUROC	BNT	0.57424	0.60308	0.56048
Schaefer400	ABCD Depression	AUROC	XGBoost	0.589101	0.564358	0.590118
Schaefer400	ABCD Depression	AUROC	Vanilla Transformer	0.55432	0.64292	0.56197
Schaefer400	ABCD Depression	AUROC	BolT	0.570145	0.589666	0.596681
Schaefer400	ABCD Depression	ACC	MBBN (from scratch)	0.79018	0.776785	0.76339
Schaefer400	ABCD Depression	ACC	BNT	0.82839	0.845666	0.852008
Schaefer400	ABCD Depression	ACC	XGBoost	0.840205	0.836497	0.82478
Schaefer400	ABCD Depression	ACC	Vanilla Transformer	0.85045	0.84598	0.84152
Schaefer400	ABCD Depression	ACC	BolT	0.838301	0.844008	0.849715
Schaefer400	UKB Depression	MAE	MBBN (from scratch)	2.25557	2.24325	2.24857
Schaefer400	UKB Depression	MAE	BNT	2.346	2.32	2.32
Schaefer400	UKB Depression	MAE	XGBoost	2.40989	2.40589	2.40788
Schaefer400	UKB Depression	MAE	Vanilla Transformer	2.22392	2.22785	2.23735
Schaefer400	UKB Depression	MAE	BolT	2.19691	2.19902	2.2059
Schaefer400	UKB Depression	MSE	MBBN (from scratch)	12.0988	14.441	13.918
Schaefer400	UKB Depression	MSE	BNT	12.346	18.867	14.323
Schaefer400	UKB Depression	MSE	XGBoost	11.9949	11.8899	12.0125
Schaefer400	UKB Depression	MSE	Vanilla Transformer	12.6829	13.722	13.6722
Schaefer400	UKB Depression	MSE	BolT	12.8692	12.794	13.4674
Schaefer400	ABCD Fluid Intel.	MAE	MBBN (from scratch)	0.70206	0.73286	0.72064
Schaefer400	ABCD Fluid Intel.	MAE	BNT	0.7575	0.7783	0.8067
Schaefer400	ABCD Fluid Intel.	MAE	XGBoost	0.771	0.789	0.776
Schaefer400	ABCD Fluid Intel.	MAE	Vanilla Transformer	0.703225	0.714065	0.746367
Schaefer400	ABCD Fluid Intel.	MAE	BolT	0.71675	0.712569	0.723521
Schaefer400	ABCD Fluid Intel.	MSE	MBBN (from scratch)	0.78923	0.85052	0.8457
Schaefer400	ABCD Fluid Intel.	MSE	BNT	0.9152	0.8958	0.7241
Schaefer400	ABCD Fluid Intel.	MSE	XGBoost	0.958	0.984	0.969
Schaefer400	ABCD Fluid Intel.	MSE	Vanilla Transformer	0.811435	0.782404	0.875478
Schaefer400	ABCD Fluid Intel.	MSE	BolT	0.814941	0.806884	0.844179
Schaefer400	UKB Fluid Intel.	MAE	MBBN (from scratch)	1.58729	1.59761	1.69944
Schaefer400	UKB Fluid Intel.	MAE	BNT	1.53848	1.53894	1.57839
Schaefer400	UKB Fluid Intel.	MAE	XGBoost	1.59944	1.60311	1.59711
Schaefer400	UKB Fluid Intel.	MAE	Vanilla Transformer	1.55822	1.59448	1.60363
Schaefer400	UKB Fluid Intel.	MAE	BolT	1.57093	1.57316	1.5837
Schaefer400	UKB Fluid Intel.	MSE	MBBN (from scratch)	3.9734	4.04075	4.60183
Schaefer400	UKB Fluid Intel.	MSE	BNT	4.82541	6.86124	1.68941
Schaefer400	UKB Fluid Intel.	MSE	XGBoost	3.99874	4.03569	3.97541
Schaefer400	UKB Fluid Intel.	MSE	Vanilla Transformer	3.83828	4.03793	4.07788
Schaefer400	UKB Fluid Intel.	MSE	BolT	3.9179	3.90307	3.93506
